# Supplementary material for: Characterization of intrahepatic B cells in acute-on-chronic liver failure
Source: Front Immunol. 2022 Nov 25;13:1041176. doi: 10.3389/fimmu.2022.1041176 (PMC9732531; doi:10.3389/fimmu.2022.1041176)
Supplement: Supplementary file 1 [file Table_1.xlsx]

## Sheet: Sheet1
Supplementary Table 1. Patient's clinical status and sample list.
	Patient ID	Etiology	Samples		Gender	Age	ALT	AST	ALP	γ-GGT	TBIL	Albumin	Creatinine	PT	INR	Ascites	Variceal bleeding	Hepatic encephalopathy	Underlying cirrhosis	Bacterial infection	Antibiotic use
			PBMC	Perfusate
ACLF	Patient01	HBV	YES	YES	F	53	212	287	107	51	208.3	26.3	35	21.4	2.02	YES	NO	YES	YES	YES	YES
	Patient02	HBV	YES	YES	M	57	28	76	144	61	409.6	28.7	166	22	2.08	YES	NO	NO	YES	NO	NO
	Patient03	PSC	NO	YES	M	30	72	79	69	55	278.6	32.9	42	18.7	1.74	YES	NO	NO	YES	YES	YES
	Patient04	HBV	NO	YES	F	64	222	315	75	82	247.9	30.1	36	22.1	2.09	YES	NO	NO	YES	YES	YES
	Patient05	AIH	YES	YES	F	44	101	187	87	73	461.9	37.4	39	19.4	1.81	YES	YES	NO	YES	YES	YES
	Patient06	HBV	NO	YES	M	60	29	36	96	29	245.5	32.9	38	31.9	3.13	YES	NO	YES	YES	NO	NO
	Patient07	HBV	YES	YES	M	49	52	149	51	15	351.4	35	133	26.2	2.45	YES	NO	YES	YES	YES	YES
	Patient08	HBV	NO	YES	M	55	35	72	118	105	258.6	42.9	55	24.3	2.32	YES	NO	YES	YES	NO	NO
	Patient09	DILI	NO	YES	F	14	12	108	7	64	827.7	24.7	70	44.44	4.38	YES	NO	YES	YES	YES	YES
	Patient10	HBV	YES	YES	M	48	43	84	150	24	389.8	38	41	25	2.33	YES	NO	YES	YES	NO	NO
	Patient11	AIH	NO	YES	F	41	24	30	57	13	681.3	47.8	38	32	3.14	NO	YES	YES	YES	YES	YES
	Patient12	PSC	NO	YES	M	39	84	118	536	386	314.3	34.9	33	15.4	1.41	NO	NO	NO	YES	YES	YES
	Patient13	HBV	YES	YES	M	28	24	46	74	15	281.5	29.1	48	21.9	2.07	YES	NO	YES	YES	YES	YES
	Patient14	HBV	YES	YES	M	39	131	88	172	39	707.1	39.2	36	42.7	4.15	YES	NO	NO	NO	YES	YES
	Patient15	Alcoholic	YES	YES	M	45	75	133	178	106	630	26.2	900	31.4	2.99	YES	NO	YES	YES	YES	YES
	Patient16	HBV	NO	YES	M	47	30	40	52	34	200.7	32	27	32.8	3.23	YES	NO	YES	YES	NO	NO
	Patient17	HBV	YES	YES	M	48	64	27	92	22	292.4	46.6	38	25.6	2.4	NO	NO	YES	NO	YES	YES
	Patient18	Alcoholic	YES	YES	M	39	13	27	211	19	205.8	44.5	100	20.8	1.96	NO	NO	NO	YES	YES	YES
	Patient19	Alcoholic	YES	YES	M	54	35	59	67	58	289	32.5	412	28	2.71	YES	NO	NO	YES	NO	NO
	Patient20	HBV	YES	YES	F	53	23	68	93	35	374.6	36	113	35.7	3.54	YES	NO	YES	YES	YES	YES
	Patient21	HBV	YES	YES	M	48	17	54	88	50	367.2	30	54	26.5	2.49	NO	NO	YES	YES	YES	YES
	Patient22	HBV	YES	YES	M	30	33	40	151	10	244.2	31.8	36	26.5	2.49	YES	YES	YES	YES	YES	YES
	Patient23	HBV	YES	YES	F	42	267	240	117	69	470.3	31.3	34	18.3	1.68	YES	NO	YES	YES	YES	YES
	Patient24	HBV	YES	YES	M	59	40	54	177	30	275.3	34.7	49	18.6	1.7	NO	YES	YES	YES	YES	YES
	Patient25	HBV	YES	YES	F	46	22	33	92	12	258.6	32.6	37	36.5	3.51	YES	YES	YES	YES	YES	YES
	Patient26	HBV	YES	YES	M	42	92	37	62	46	256.4	36.6	88	33.2	3.1	YES	NO	YES	YES	NO	NO
	Patient27	HBV	YES	NO	M	52	37	67	233	19	256	26.5	81	26.4	2.42	NO	NO	NO	YES	NO	NO
	Patient28	HBV	YES	NO	M	48	151	187	254	153	625	32.9	42	27.8	2.69	YES	NO	NO	YES	YES	YES
	Patient29	Alcoholic	YES	NO	M	35	54	71	95	25	653.2	37	46	25.2	2.42	NO	NO	NO	YES	NO	NO
	Patient30	HBV	YES	NO	M	45	23	36	205	18	239.9	35.1	36	36	3.27	NO	YES	NO	YES	YES	YES
	Patient31	HBV	YES	NO	M	58	39	65	92	29	584.4	33	35	30.9	3.02	NO	NO	NO	YES	NO	NO
	Patient32	HBV	YES	NO	F	49	36	63	129	26	525.1	37.6	31	33.8	3.34	YES	YES	NO	YES	YES	YES
	Patient33	HBV	YES	NO	F	51	49	124	201	223	376.8	41	34	50	4.5	YES	NO	NO	YES	NO	NO
	Patient34	HBV	YES	NO	F	52	43	49	156	40	293.4	35.8	50	34.6	3.42	NO	NO	NO	YES	NO	NO
Cirrhosis	Patient35	AIH	YES	YES	M	66	35	76	444	226	25.7	36.8	75	12.7	1.14	YES	YES	NO	YES	YES	YES
	Patient36	PBC	YES	YES	F	48	33	37	76	45	48	44.3	71	15.1	1.38	NO	NO	NO	YES	NO	NO
	Patient37	PSC	YES	YES	M	58	39	72	151	141	65.1	38.9	38	15.6	1.39	NO	NO	NO	YES	YES	YES
	Patient38	PSC	YES	YES	M	46	21	27	197	41	40.9	25.1	52	14	1.27	YES	NO	YES	YES	YES	YES
	Patient39	PBC	YES	YES	F	42	81	95	492	511	167.6	32.8	52	14.4	1.27	NO	YES	NO	YES	NO	NO
	Patient40	HBV	YES	YES	M	42	11	17	61	15	14.5	40.8	46	15.5	1.42	NO	YES	NO	YES	NO	NO
	Patient41	PBC	YES	YES	F	49	25	46	110	69	29.5	42.9	56	14.8	1.31	YES	NO	NO	YES	NO	NO
	Patient42	PBC	YES	YES	F	46	133	169	322	299	64.6	28.7	34	14.8	1.35	NO	YES	NO	YES	YES	YES
	Patient43	PBC	YES	YES	F	56	21	41	97	18	91.3	33	95	13.2	1.19	NO	YES	YES	YES	YES	YES
	Patient44	PBC	YES	YES	F	57	45	100	293	90	162.6	32.4	64	18.3	1.7	NO	YES	NO	YES	YES	YES
	Patient45	HBV	YES	YES	M	66	34	37	184	270	22	25.8	50	13.7	1.24	YES	NO	NO	YES	NO	NO
	Patient46	HBV	YES	YES	F	50	35	95	254	110	199.8	28	37	13.4	1.17	YES	YES	NO	YES	YES	YES
	Patient47	HBV	YES	YES	F	42	51	155	-	-	-	-	-	-	1.64	YES	NO	NO	YES	NO	NO
	Patient48	HBV	YES	YES	M	40	22	33	103	16	61.4	32.3	51	18	1.65	YES	NO	NO	YES	YES	YES
Healthy Control	HC01	-	YES	YES	F	31	15	18	86	10	10.7	46.7	49	11.1	0.98	-	-	-	-	-	-
	HC02	-	YES	YES	F	31	10	11	92	12	6.2	45.7	42	11.7	1.04	-	-	-	-	-	-
	HC03	-	YES	YES	M	21	22	26	124	24	9.7	49.7	63	11.1	0.98	-	-	-	-	-	-
	HC04	-	YES	YES	M	30	18	15	129	27	20.4	50.1	56	10.8	0.95	-	-	-	-	-	-
	HC05	-	YES	YES	M	26	16	27	95	18	22.2	49.8	83	12.5	1.12	-	-	-	-	-	-
	HC06	-	YES	YES	F	28	18	24	70	19	6.5	48	50	11.8	1.05	-	-	-	-	-	-
	HC07	-	YES	YES	F	28	11	16	67	9	17.3	45.4	55	12.1	1.08	-	-	-	-	-	-
	HC08	-	YES	YES	F	31	13	15	81	9	6.8	45.5	41	11.7	1.04	-	-	-	-	-	-
	HC09	-	YES	YES	M	30	35	20	54	24	8.9	45.4	91	11.1	0.98	-	-	-	-	-	-
	HC10	-	YES	YES	M	28	11	17	75	15	13	44.1	80	12.3	1.1	-	-	-	-	-	-
	HC11	-	YES	YES	F	37	14	17	56	10	12.7	49	53	11.3	1	-	-	-	-	-	-
	HC12	-	YES	YES	M	19	10	17	82	11	19.6	54.2	75	12.1	1.08	-	-	-	-	-	-
	HC13	-	YES	YES	F	30	28	24	72	15	14.4	48.8	52	11.9	1.09	-	-	-	-	-	-
	HC14	-	YES	YES	F	26	25	21	115	19	19.4	47.7	62	10.8	0.95	-	-	-	-	-	-
	HC15	-	YES	YES	F	30	11	16	75	15	13.6	53.9	43	11.3	1	-	-	-	-	-	-
	HC16	-	YES	YES	F	34	15	19	109	12	9.6	47.2	55	11.3	1	-	-	-	-	-	-
	HC17	-	YES	YES	F	28	11	18	63	11	14.3	49.2	59	11.4	1.01	-	-	-	-	-	-
Alcoholic，Alcoholic-ACLF. M, male. F, female. ALT, AST, ALPand γ-GGT (U/ml).Albumin(g/L).TBIL,total bilirubin and Creatinine(μM).HC,healthy control.
